# Supplementary material for: scLTdb: a comprehensive single-cell lineage tracing database
Source: Nucleic Acids Res. 2024 Oct 29;53(D1):D1173–85. doi: 10.1093/nar/gkae913 (PMC11701529; doi:10.1093/nar/gkae913)
Supplement: gkae913_Supplemental_Files [file gkae913_supplemental_files.zip]

Archive with 4 entries (4 files):
- Supplementary figures and legends.pdf
- Supplementary Table 1. Overview of single-cell lineage tracing technologies v3.xlsx
- Supplementary Table 2. Dataset number for each barcode type and technology.xlsx
- Supplementary Table 3. Summary of data processing.xlsx
