# Supplementary material for: scLTdb: a comprehensive single-cell lineage tracing database
Source: Nucleic Acids Res. 2024 Oct 29;53(D1):D1173–85. doi: 10.1093/nar/gkae913 (PMC11701529; doi:10.1093/nar/gkae913)
Supplement: gkae913_Supplemental_Files [file gkae913_supplemental_files.zip › Supplementary Table 1. Overview of single-cell lineage tracing technologies v3.xlsx]

## Sheet: TableS1 Data summary table
Supplementary Table 1. Overview of single-cell lineage tracing technologies.
Study	Technology	Barcode type	Reference	Detection rate	Average barcodes per 100 cells	In vivo (advantage)	Barcode homoplasy (limitation)	Tissue source (biological background)	Species	Dataset	Accession
INDEL based lineage tracing datasets
Spanjaard_2018_NatureBiotechnology	LINNAEUS	INDEL	PMID29644996	0.473	17.1323	yes	yes	Brain, Heart, Pancreas, Liver	Danio rerio	Spanjaard_2018_NatureBiotechnology	GSE106121
Raj_2018_NatureBiotechnology	scGESTALT	INDEL	PMID29608178	0.064	5.02397	yes	yes	Brain	Danio rerio	Raj_2018_NatureBiotechnology	GSE105010
Alemany_2018_Nature	ScarTrace	INDEL	PMID29590089	0.466	6.23077	yes	yes	Hematopoietic Progenitor Cells	Danio rerio	Alemany_2018_Nature_R1_wkm	GSE102990
Alemany_2018_Nature	ScarTrace	INDEL	PMID29590089	0.592	18.875	yes	yes	Brain	Danio rerio	Alemany_2018_Nature_R1_head	GSE102990
Alemany_2018_Nature	ScarTrace	INDEL	PMID29590089	0.533	7.05882	yes	yes	Hematopoietic Progenitor Cells	Danio rerio	Alemany_2018_Nature_R2_wkm	GSE102990
Alemany_2018_Nature	ScarTrace	INDEL	PMID29590089	0.596	12.8	yes	yes	Brain	Danio rerio	Alemany_2018_Nature_R3_head	GSE102990
Alemany_2018_Nature	ScarTrace	INDEL	PMID29590089	0.418	5.16667	yes	yes	Hematopoietic Progenitor Cells	Danio rerio	Alemany_2018_Nature_R4_wkm	GSE102990
Alemany_2018_Nature	ScarTrace	INDEL	PMID29590089	0.49	13.7879	yes	yes	Caudal Fin	Danio rerio	Alemany_2018_Nature_R4_fin	GSE102990
Alemany_2018_Nature	ScarTrace	INDEL	PMID29590089	0.609	13.2941	yes	yes	Caudal Fin	Danio rerio	Alemany_2018_Nature_R5_fin	GSE102990
Chan_2019_Nature	Chan et al.	INDEL	PMID31086336	0.738	29.1644	yes	yes	Embryo	Mus musculus	Chan_2019_Nature_embryo1	GSE117542
Chan_2019_Nature	Chan et al.	INDEL	PMID31086336	0.704	31.2611	yes	yes	Embryo	Mus musculus	Chan_2019_Nature_embryo2	GSE117542
Chan_2019_Nature	Chan et al.	INDEL	PMID31086336	0.541	31.8062	yes	yes	Embryo	Mus musculus	Chan_2019_Nature_embryo3	GSE117542
Chan_2019_Nature	Chan et al.	INDEL	PMID31086336	0.247	10.7108	yes	yes	Embryo	Mus musculus	Chan_2019_Nature_embryo4	GSE117542
Chan_2019_Nature	Chan et al.	INDEL	PMID31086336	0.159	7.30645	yes	yes	Embryo	Mus musculus	Chan_2019_Nature_embryo5	GSE117542
Chan_2019_Nature	Chan et al.	INDEL	PMID31086336	0.542	44.0732	yes	yes	Embryo	Mus musculus	Chan_2019_Nature_embryo6	GSE117542
Chan_2019_Nature	Chan et al.	INDEL	PMID31086336	0.689	15.4944	yes	yes	Embryo	Mus musculus	Chan_2019_Nature_embryo7	GSE117542
Bowling_2020_Cell	Carlin	INDEL	PMID32413320	0.037	3.525	yes	yes	Hematopoietic Progenitor Cells	Mus musculus	Bowling_2020_Cell_5FU_sample1_Mouse2_FO898-SC	GSE146972
Bowling_2020_Cell	Carlin	INDEL	PMID32413320	0.116	11.1702	yes	yes	Hematopoietic Progenitor Cells	Mus musculus	Bowling_2020_Cell_5FU_sample2_Mouse1_SB133-SC	GSE146972
Bowling_2020_Cell	Carlin	INDEL	PMID32413320	0.085	8.62712	yes	yes	Hematopoietic Progenitor Cells	Mus musculus	Bowling_2020_Cell_5FU_sample3_Control2_FO892-SC-1	GSE146972
Bowling_2020_Cell	Carlin	INDEL	PMID32413320	0.057	5.73333	yes	yes	Hematopoietic Progenitor Cells	Mus musculus	Bowling_2020_Cell_5FU_sample4_Control1_FO892-SC-2	GSE146972
Bowling_2020_Cell	Carlin	INDEL	PMID32413320	0.139	14.0208	yes	yes	Hematopoietic Progenitor Cells	Mus musculus	Bowling_2020_Cell_5FU_sample5_Control3_FO897-SC	GSE146972
Bowling_2020_Cell	Carlin	INDEL	PMID32413320	0.04	3.23684	yes	yes	Hematopoietic Progenitor Cells	Mus musculus	Bowling_2020_Cell_EB	GSE146972
Quinn_2021_Science	lineageTracer	INDEL	PMID33479121	0.923	16.5	yes	yes	Tumor	Homo sapiens	Quinn_2021_Science_5k	GSE161363
Quinn_2021_Science	lineageTracer	INDEL	PMID33479121	0.99	8.2	yes	yes	Tumor	Homo sapiens	Quinn_2021_Science_10k	GSE161363
Quinn_2021_Science	lineageTracer	INDEL	PMID33479121	0.944	3.06433	yes	yes	Tumor	Homo sapiens	Quinn_2021_Science_30k	GSE161363
Quinn_2021_Science	lineageTracer	INDEL	PMID33479121	0.97	25.7487	yes	yes	Tumor	Homo sapiens	Quinn_2021_Science_100k	GSE161363
Hu_2022_NatureGenetics	LINNAEUS	INDEL	PMID35864193	0.487	13.998	yes	yes	Heart	Danio rerio	Hu_2022_NatureGenetics	GSE159032, GSE158919
Li_2023_Cell	Darlin	INDEL	PMID37852258	0.534	43.25	yes	minimal	Hematopoietic Progenitor Cells	Mus musculus	Li_2023_Cell	GSE222486
Xie_2023_NatureMethods	snapCREST	INDEL	PMID37460718	0.37	34.0686	yes	yes	Brain	Mus musculus	Xie_2023_NatureMethods_E15	GSE210139
Xie_2023_NatureMethods	snapCREST	INDEL	PMID37460718	0.494	45.8024	yes	yes	Brain	Mus musculus	Xie_2023_NatureMethods_E11_snapCREST	GSE210139
Xie_2023_NatureMethods	pandaCREST	INDEL	PMID37460718	0.525	49.5515	yes	yes	Brain	Mus musculus	Xie_2023_NatureMethods_E11_pandaCREST	GSE210139
Xie_2023_NatureMethods	pandaCREST	INDEL	PMID37460718	0.4	37.4035	yes	yes	Brain	Mus musculus	Xie_2023_NatureMethods_Organoid	GSE210139
Common advantages: cell lineage tracing in situ (physiological condition)
Common limitations: labeling specificy of given cell populations
INDEL + Integration based lineage tracing datasets
Simeonov_2021_CancerCell	macsGESTALT	INDEL+Integration	PMID34115987	0.857	1.28571	yes	no	Tumor	Mus musculus	Simeonov_2021_CancerCell_Mouse1	GSE173958
Simeonov_2021_CancerCell	macsGESTALT	INDEL+Integration	PMID34115987	0.837	1.42929	yes	no	Tumor	Mus musculus	Simeonov_2021_CancerCell_Mouse2	GSE173958
He_2022_NatureMethods	Itracer	INDEL+Integration	PMID34969984	0.476	46.4245	no	no	Brain Organoid	Homo sapiens	He_2022_NatureMethods_Day15	E-MTAB-10974
He_2022_NatureMethods	Itracer	INDEL+Integration	PMID34969984	0.373	10.9653	no	no	Brain Organoid	Homo sapiens	He_2022_NatureMethods_WholeOrgan	E-MTAB-10974
He_2022_NatureMethods	Itracer	INDEL+Integration	PMID34969984	0.356	29.6667	no	no	Brain Organoid	Homo sapiens	He_2022_NatureMethods_visium_S1	E-MTAB-10974
He_2022_NatureMethods	Itracer	INDEL+Integration	PMID34969984	0.294	20.8571	no	no	Brain Organoid	Homo sapiens	He_2022_NatureMethods_visium_S2	E-MTAB-10974
He_2022_NatureMethods	Itracer	INDEL+Integration	PMID34969984	0.228	16.2	no	no	Brain Organoid	Homo sapiens	He_2022_NatureMethods_visium_S3	E-MTAB-10974
He_2022_NatureMethods	Itracer	INDEL+Integration	PMID34969984	0.599	22.3869	no	no	Brain Organoid	Homo sapiens	He_2022_NatureMethods_pertur	E-MTAB-10974
Yang_2022_Cell	KPtracer	INDEL+Integration	PMID35523183	0.68	3.7195	yes	no	Tumor	Mus musculus	Yang_2022_Cell	PRJNA803321
Common advantages: higher potential of barcode diversity
Integration based lineage tracing datasets
Yao_2017_CellStemCell	Yao et al.	Integration	PMID28094016	1	35.6667	no	no	Cell Line	Homo sapiens	Yao_2017_CellStemCell	GSE86894
Biddy_2018_Nature	CellTag	Integration	PMID30518857	0.221	47.4096	no	no	Cell Line	Mus musculus	Biddy_2018_Nature	GSE99915
Wagner_2018_Science	TracerSeq	Integration	PMID29700229	0.17	14.8839	yes	no	Embryo	Danio rerio	Wagner_2018_Science	GSE112294
Hurley_2020_CellStemCell	LARRY	Integration	PMID32004478	0.148	11.6392	no	no	Cell Line	Homo sapiens	Hurley_2020_CellStemCell	GSE137811
Weinreb_2020_Science	LARRY	Integration	PMID31974159	0.377	35.3953	no	no	Hematopoietic Progenitor Cells	Mus musculus	Weinreb_2020_Science	GSE140802
Weinreb_2020_Science	LARRY	Integration	PMID31974159	0.719426	48.3921	yes	no	Hematopoietic Progenitor Cells	Mus musculus	Weinreb_2020_Science_in_vivo	GSE140802
Weinreb_2020_Science	LARRY	Integration	PMID31974159	0.396	38.6892	yes	no	Hematopoietic Progenitor Cells	Mus musculus	Weinreb_2020_Science_cytokine_perturbations	GSE140802
Rodriguez-Fraticelli_2020_Nature	LARRY	Integration	PMID32669716	0.741	16.9941	yes	no	Hematopoietic Progenitor Cells	Mus musculus	Rodriguez-Fraticelli_2020_Nature_batch0	GSE134242
Rodriguez-Fraticelli_2020_Nature	LARRY	Integration	PMID32669716	0.797	40.534	yes	no	Hematopoietic Progenitor Cells	Mus musculus	Rodriguez-Fraticelli_2020_Nature_batch1	GSE134242
Rodriguez-Fraticelli_2020_Nature	LARRY	Integration	PMID32669716	0.637	15.7708	yes	no	Hematopoietic Progenitor Cells	Mus musculus	Rodriguez-Fraticelli_2020_Nature_batch2	GSE134242
Eyler_2020_GenomeBiology	Eyler et al.	Integration	PMID32669109	0.421	41.3667	no	no	Cell Line	Homo sapiens	Eyler_2020_GenomeBiology	GSE142119
Oren_2021_Nature	Watermelon	Integration	PMID34381210	0.634	61.4362	no	no	Cell Line	Homo sapiens	Oren_2021_Nature	GSE150949
Fennell_2021_Nature	SPLINTR	Integration	PMID34880496	0.727	57.7612	no	no	Cell Line	Mus musculus	Fennell_2021_Nature	GSE161676
Bandler_2022_Nature	STICR	Integration	PMID34912118	0.283	27.3323	yes	no	Brain	Mus musculus	Bandler_2022_Nature_forebrain	GSE188528
Bandler_2022_Nature	STICR	Integration	PMID34912118	0.302	29.8333	yes	no	Brain	Mus musculus	Bandler_2022_Nature_amygdala	GSE188528
Bandler_2022_Nature	STICR	Integration	PMID34912118	0.513	51.2267	yes	no	Brain	Mus musculus	Bandler_2022_Nature_OB	GSE188528
Bandler_2022_Nature	STICR	Integration	PMID34912118	0.399	39.6667	yes	no	Brain	Mus musculus	Bandler_2022_Nature_striatum	GSE188528
Bandler_2022_Nature	TrackerSeq	Integration	PMID34912118	0.227	22.8481	yes	no	Brain	Mus musculus	Bandler_2022_Nature_embryo	GSE188528
Marsolier_2022_NatureGenetics	Schepers et al.	Integration	PMID35410383	0.05	3.37669	yes	no	Tumor	Homo sapiens	Marsolier_2022_NatureGenetics_Persister	GSE164716
Ratz_2022_NatureNeuroscience	TREX	Integration	PMID35210624	0.186	13.8266	yes	no	Brain	Mus musculus	Ratz_2022_NatureNeuroscience_RNA	GSE153424
Ratz_2022_NatureNeuroscience	Space-TREX	Integration	PMID35210624	0.042	4.14286	yes	no	Brain	Mus musculus	Ratz_2022_NatureNeuroscience_spatial_V9	GSE153424
Ratz_2022_NatureNeuroscience	Space-TREX	Integration	PMID35210624	0.037	3.63158	yes	no	Brain	Mus musculus	Ratz_2022_NatureNeuroscience_spatial_V10	GSE153424
Ratz_2022_NatureNeuroscience	Space-TREX	Integration	PMID35210624	0.051	4.75	yes	no	Brain	Mus musculus	Ratz_2022_NatureNeuroscience_spatial_V11	GSE153424
Ratz_2022_NatureNeuroscience	Space-TREX	Integration	PMID35210624	0.042	4.11765	yes	no	Brain	Mus musculus	Ratz_2022_NatureNeuroscience_spatial_V12	GSE153424
Ratz_2022_NatureNeuroscience	Space-TREX	Integration	PMID35210624	0.024	2.47222	yes	no	Brain	Mus musculus	Ratz_2022_NatureNeuroscience_spatial_V13	GSE153424
Ratz_2022_NatureNeuroscience	Space-TREX	Integration	PMID35210624	0.04	3.76471	yes	no	Brain	Mus musculus	Ratz_2022_NatureNeuroscience_spatial_V14	GSE153424
Ratz_2022_NatureNeuroscience	Space-TREX	Integration	PMID35210624	0.038	3.37143	yes	no	Brain	Mus musculus	Ratz_2022_NatureNeuroscience_spatial_V15	GSE153424
Ratz_2022_NatureNeuroscience	Space-TREX	Integration	PMID35210624	0.025	2.4	yes	no	Brain	Mus musculus	Ratz_2022_NatureNeuroscience_spatial_V16	GSE153424
Cheng_2023_Biorxiv	CellTag	Integration	https://doi.org/10.1101/2023.09.09.557001	0.44	43.1248	no	no	Cell Line	Homo sapiens	Cheng_2023_Biorxiv	GSE239651
Jindal_2023_NatureBiotechnology	CellTag-Multi	Integration	PMID37749269	0.575	57.1964	yes	no	Hematopoietic Progenitor Cells	Mus musculus	Jindal_2023_NatureBiotechnology_LSK_RNA	GSE216521
Jindal_2023_NatureBiotechnology	CellTag-Multi	Integration	PMID37749269	0.43	42.8278	yes	no	Hematopoietic Progenitor Cells	Mus musculus	Jindal_2023_NatureBiotechnology_LSK_ATAC	GSE216521
Jindal_2023_NatureBiotechnology	CellTag-Multi	Integration	PMID37749269	0.123	11.583	no	no	Cell Line	Mus musculus	Jindal_2023_NatureBiotechnology_iEP_RNA	GSE216521
Jindal_2023_NatureBiotechnology	CellTag-Multi	Integration	PMID37749269	0.063	6.03712	no	no	Cell Line	Mus musculus	Jindal_2023_NatureBiotechnology_iEP_ATAC	GSE216521
Shlyakhtina_2023_NatureCommunications	BdLT-Seq	Integration	PMID36841849	0.597	44.3684	no	no	Cell Line	Homo sapiens	Shlyakhtina_2023_NatureCommunications_HA1ER_F12_clone_1	GSE223496
Shlyakhtina_2023_NatureCommunications	BdLT-Seq	Integration	PMID36841849	0.761	75.9756	no	no	Cell Line	Homo sapiens	Shlyakhtina_2023_NatureCommunications_HA1ER_F12_clone_2	GSE223496
Shlyakhtina_2023_NatureCommunications	BdLT-Seq	Integration	PMID36841849	0.847	74.9508	no	no	Cell Line	Homo sapiens	Shlyakhtina_2023_NatureCommunications_HA1ER_F12_clone_3	GSE223496
Shlyakhtina_2023_NatureCommunications	BdLT-Seq	Integration	PMID36841849	0.203	16.6774	no	no	Cell Line	Homo sapiens	Shlyakhtina_2023_NatureCommunications_HA1ER_F12_clone_TRAIL	GSE223496
Shlyakhtina_2023_NatureCommunications	BdLT-Seq	Integration	PMID36841849	0.482	48.0638	no	no	Cell Line	Homo sapiens	Shlyakhtina_2023_NatureCommunications_HA1E_E7_clone	GSE223496
Shlyakhtina_2023_NatureCommunications	BdLT-Seq	Integration	PMID36841849	0.944	95.0714	no	no	Cell Line	Homo sapiens	Shlyakhtina_2023_NatureCommunications_HA1E_E7_clone_RAS	GSE223496
Wojtowicz_2023_GenomeBiology	Wojtowicz et al.	Integration	PMID37370129	0.885	24.6667	yes	no	Hematopoietic Progenitor Cells	Mus musculus	Wojtowicz_2023_GenomeBiology_mouse1	GSE188268
Wojtowicz_2023_GenomeBiology	Wojtowicz et al.	Integration	PMID37370129	0.831	36	yes	no	Hematopoietic Progenitor Cells	Mus musculus	Wojtowicz_2023_GenomeBiology_mouse2	GSE188268
Wojtowicz_2023_GenomeBiology	Wojtowicz et al.	Integration	PMID37370129	0.917	18	yes	no	Hematopoietic Progenitor Cells	Mus musculus	Wojtowicz_2023_GenomeBiology_mouse3	GSE188268
Wojtowicz_2023_GenomeBiology	Wojtowicz et al.	Integration	PMID37370129	0.961	3.66667	yes	no	Hematopoietic Progenitor Cells	Mus musculus	Wojtowicz_2023_GenomeBiology_mouse4	GSE188268
Wojtowicz_2023_GenomeBiology	Wojtowicz et al.	Integration	PMID37370129	0.842	36.6667	yes	no	Hematopoietic Progenitor Cells	Mus musculus	Wojtowicz_2023_GenomeBiology_mouse5	GSE188268
Wojtowicz_2023_GenomeBiology	Wojtowicz et al.	Integration	PMID37370129	0.91	45.3333	yes	no	Hematopoietic Progenitor Cells	Mus musculus	Wojtowicz_2023_GenomeBiology_mouse6	GSE188268
Wojtowicz_2023_GenomeBiology	Wojtowicz et al.	Integration	PMID37370129	0.909	42	yes	no	Hematopoietic Progenitor Cells	Mus musculus	Wojtowicz_2023_GenomeBiology_mouse7	GSE188268
Wojtowicz_2023_GenomeBiology	Wojtowicz et al.	Integration	PMID37370129	0.893	34	yes	no	Hematopoietic Progenitor Cells	Mus musculus	Wojtowicz_2023_GenomeBiology_mouse8	GSE188268
You_2023_CellStemCell	SISBAR	Integration	PMID36933556	0.653	65.9882	no	no	Cell Line	Homo sapiens	You_2023_CellStemCell_Stage_I	GSE207921, GSE221592
You_2023_CellStemCell	SISBAR	Integration	PMID36933556	0.574	57.6983	no	no	Cell Line	Homo sapiens	You_2023_CellStemCell_Stage_II	GSE207921, GSE221592
You_2023_CellStemCell	SISBAR	Integration	PMID36933556	0.663	65.8304	no	no	Cell Line	Homo sapiens	You_2023_CellStemCell_Stage_III	GSE207921, GSE221592
You_2023_CellStemCell	SISBAR	Integration	PMID36933556	0.283	27.4011	no	no	Cell Line	Homo sapiens	You_2023_CellStemCell_Stage_IV	GSE207921, GSE221592
Pellecchia_2024_GenomeMedicine	CloneTracker	Integration	PMID38605363	1	56.0244	no	no	Cell Line	Homo sapiens	Pellecchia_2024_GenomeMedicine	GSE228382
Common advantages: easy use without the request of certain mouse strains
Common limitations: may not reflect cellular behavior under physiological conditon
Integration + Recombination based lineage tracing datasets
Kim_2020_CellReports	Timestamp	Integration+Recombination	PMID33027665	0.263	53.7273	no	no	Embryoid body	Mus musculus	Kim_2020_CellReports	GSE140890
Common advantages: higher barcode diversity potential
Recombination based lineage tracing datasets
Pei_2020_CellStemCell	PolyExpress	Recombination	PMID32783885	0.251	11.446	yes	yes	Hematopoietic Progenitor Cells	Mus musculus	Pei_2020_CellStemCell_TPE4	GSE144273
Pei_2020_CellStemCell	PolyExpress	Recombination	PMID32783885	0.069	10.9484	yes	yes	Hematopoietic Progenitor Cells	Mus musculus	Pei_2020_CellStemCell_TPE6	GSE144273
Pei_2020_CellStemCell	PolyExpress	Recombination	PMID32783885	0.156	9.74057	yes	yes	Hematopoietic Progenitor Cells	Mus musculus	Pei_2020_CellStemCell_TPE9	GSE144273
Pei_2020_CellStemCell	PolyExpress	Recombination	PMID32783885	0.149	5.47027	yes	yes	Hematopoietic Progenitor Cells	Mus musculus	Pei_2020_CellStemCell_TPE13	GSE144273
Weber_2023_Biorxiv	LoxCode	Recombination	https://doi.org/10.1101/2023.01.02.522501	0.146	11.1384	yes	yes	Embryo	Mus musculus	Weber_2023_Biorxiv	https://zenodo.org/record/7840235
Common advantages: specific cell labeling by combining with cell-type specific Cre lines
Common limitations: frequent barcode homoplasy
Retrospective lineage tracing datasets
Wei_2020_GenomeResearch	RETrace	Retrospective lineage tracing	PMID32127417	1	8	yes	yes	Cell Line	Homo sapiens	Wei_2020_GenomeResearch	GSE136089
Velten_2021_NatureCommunications	MutaSeq	Retrospective lineage tracing	PMID33649320	0.733	2.75	yes	yes	Bone Marrow	Homo sapiens	Velten_2021_NatureCommunications	EGAS00001003414
Miller_2022_NatureBiotechnology	MAESTER	Retrospective lineage tracing	PMID35210612	0.149	8.92473	yes	yes	Cell Line,Bone Marrow	Homo sapiens	Miller_2022_NatureBiotechnology	GSE182685
Weng_2024_Nature	ReDeeM	Retrospective lineage tracing	PMID38253266	0.86	50.0649	yes	yes	Hematopoietic Progenitor Cells, Mononuclear Cells	Homo sapiens	Weng_2024_Nature_Young1_All_T1	GSE219015
Weng_2024_Nature	ReDeeM	Retrospective lineage tracing	PMID38253266	0.866	51.0827	yes	yes	Hematopoietic Progenitor Cells, Mononuclear Cells	Homo sapiens	Weng_2024_Nature_Young1_All_T2	GSE219015
Weng_2024_Nature	ReDeeM	Retrospective lineage tracing	PMID38253266	0.834	49.566	yes	yes	Hematopoietic Progenitor Cells	Homo sapiens	Weng_2024_Nature_Young1_HSC_T1T2	GSE219015
Weng_2024_Nature	ReDeeM	Retrospective lineage tracing	PMID38253266	0.819	31.034	yes	yes	Hematopoietic Progenitor Cells, Mononuclear Cells	Homo sapiens	Weng_2024_Nature_Young2_All	GSE219015
Weng_2024_Nature	ReDeeM	Retrospective lineage tracing	PMID38253266	0.767	37.5676	yes	yes	Hematopoietic Progenitor Cells	Homo sapiens	Weng_2024_Nature_Young2_HSC	GSE219015
Weng_2024_Nature	ReDeeM	Retrospective lineage tracing	PMID38253266	0.631	25.1275	yes	yes	Hematopoietic Progenitor Cells, Mononuclear Cells	Homo sapiens	Weng_2024_Nature_Old1_BMMC_HSPC	GSE219015
Weng_2024_Nature	ReDeeM	Retrospective lineage tracing	PMID38253266	0.833	39.2428	yes	yes	Hematopoietic Progenitor Cells, Mononuclear Cells	Homo sapiens	Weng_2024_Nature_Old2_BMMC_HSPC	GSE219015
Common advantages: map cell lineages in human
Common limitations: natural barcoding (mutations) can not be controlled by researchers
