# Supplementary material for: scLTdb: a comprehensive single-cell lineage tracing database
Source: Nucleic Acids Res. 2024 Oct 29;53(D1):D1173–85. doi: 10.1093/nar/gkae913 (PMC11701529; doi:10.1093/nar/gkae913)
Supplement: gkae913_Supplemental_Files [file gkae913_supplemental_files.zip › Supplementary Table 2. Dataset number for each barcode type and technology.xlsx]

## Sheet: bt_df
Supplementary Table 2. Dataset number for each barcode type and technology
Barcode type	Dataset number
Integration	52
INDEL	32
Retrospective lineage tracing	10
INDEL + Integration	9
Recombination	5
Integration + Recombination	1
Technology	Dataset number
Space-TREX	8
Wojtowicz et al.	8
Chan et al.	7
LARRY	7
ReDeeM	7
ScarTrace	7
BdLT-Seq	6
Carlin	6
Itracer	6
CellTag-Multi	4
lineageTracer	4
PolyExpress	4
SISBAR	4
STICR	4
CellTag	2
LINNAEUS	2
macsGESTALT	2
pandaCREST	2
snapCREST	2
CloneTracker	1
Darlin	1
Eyler et al.	1
KPtracer	1
loxcode	1
MAESTER	1
MutaSeq	1
RETrace	1
scGESTALT	1
Schepers et al.	1
SPLINTR	1
Timestamp	1
TracerSeq	1
TrackerSeq	1
TREX	1
Watermelon	1
Yao et al.	1
