# Supplementary material for: scLTdb: a comprehensive single-cell lineage tracing database
Source: Nucleic Acids Res. 2024 Oct 29;53(D1):D1173–85. doi: 10.1093/nar/gkae913 (PMC11701529; doi:10.1093/nar/gkae913)
Supplement: gkae913_Supplemental_Files [file gkae913_supplemental_files.zip › Supplementary Table 3. Summary of data processing.xlsx]

## Sheet: prospective lineage tracing
Column B-H represent the criteria for lineage barcode quality control. "Yes" indicates that such criteria was used in the original study, while "NA" indicates that such criteria was not mentioned in the original study.
Data processing for prospective lineage tracing studies
Study	single cell quality control procedures	Filter for barcode reads based on sequence structure	Merge similar reads for barcode calling	Filter out low count barcode reads	UMI normalization (filter out barcodes with low UMI)	Identify cell index unique barcodes	Remove barcodes with outlier barcode size	Filter for barcodes on whitelist	Code availability
INDEL based lineage tracing studies
Spanjaard_2018_NatureBiotechnology	200 < detected gene number < 2500, mitochondrial content < 7.5%	YES	YES	YES	YES	NA	NA	NA	https://bitbucket.org/Bastiaanspanjaard/linnaeus
Raj_2018_NatureBiotechnology	detected gene number > 500, remove cell with outlier UMI counts, mitochondrial content < 9%	YES	NA	NA	NA	NA	NA	NA	https://github.com/indrops/indrops
Alemany_2018_Nature	WKM: detected gene number > 5, UMI counts > 500; Brain & eyes: detected gene number > 1, UMI counts > 100; Caudal fin: detected gene number > 3, UMI counts >500	NA	NA	NA	NA	YES	YES	NA	https://github.com/anna-alemany/scScarTrace
Chan_2019_Nature	details not mentioned in the manuscript	NA	NA	NA	NA	NA	NA	NA	https://github.com/YosefLab/Cassiopeia
Bowling_2020_Cell	filter cells based on distribution of UMI counts, mitochondrial content < 15%	YES	NA	NA	YES	YES	NA	NA	https://gitlab.com/hormozlab/carlin
Quinn_2021_Science	cells not found in the Target Site Library were filtered out	NA	NA	NA	YES	YES	NA	NA	https://github.com/YosefLab/Hotspot​
Hu_2022_NatureGenetics	details not mentioned in the manuscript	YES	YES	YES	YES	YES	NA	NA	https://github.com/Bastiaanspanjaard/Heart_regeneration
Xie_2023_NatureMethods	detected gene number > 1000 or 1250, mitochondrial content < 15%	YES	NA	YES	YES	YES	NA	NA	https://github.com/Y0NEKO/ChenLab-CREST
Li_2023_Cell	detected gene number > 700, UMI counts > 1500, mitochondrial content < 10%	YES	NA	YES	YES	YES	NA	NA	https://github.com/ShouWenWang-Lab/snakemake_DARLIN
INDEL + Integration based lineage tracing studies
Simeonov_2021_CancerCell	detected gene number > 1000, mitochondrial content < 20%	YES	NA	YES	YES	NA	YES	NA	https://github.com/ksimeono/macsGESTALT
He_2022_NatureMethods	600 < detected gene number < 6000, mitochondrial content < 20%	YES	YES	YES	YES	YES	NA	NA	https://github.com/quadbiolab/iTracer
Yang_2022_Cell	details not mentioned in the manuscript	YES	YES	YES	YES	NA	NA	NA	https://github.com/mattjones315/KPTracer-release
Integration based lineage tracing studies
Yao_2017_CellStemCell	UMI counts < 20000	NA	NA	NA	NA	NA	NA	NA	not provided
Biddy_2018_Nature	detected gene number > 200, remove cell with outlier UMI counts	NA	NA	NA	NA	NA	NA	NA	https://github.com/morris-lab
Wagner_2018_Science	remove cell with outlier UMI counts	YES	YES	NA	YES	NA	YES	NA	https://github.com/wagnerde/STITCH/
Hurley_2020_CellStemCell	mitochondrial content < 20%	NA	NA	NA	NA	NA	NA	NA	https://github.com/AllonKleinLab/LARRY
Weinreb_2020_Science	LK1 day2 UMI counts > 1500; LK1 day4 UMI counts > 1200; LK1 day6 UMI counts > 800; LK2 day2 UMI counts > 700; LK2 day4 UMI counts > 500; LK2 day6 UMI counts > 500; LSK day2 UMI counts > 500; LSK day4 UMI counts >300; LSK day6 UMI counts > 300; in vivo day2 UMI counts >1200; in vivo weeks1-2 UMI counts >200. mitochondrial content < 20%	YES	YES	YES	YES	NA	NA	NA	https://github.com/AllonKleinLab/paper-data
Rodriguez-Fraticelli_2020_Nature	UMI counts were filtered based on the sequencing library, mitochondrial content < 15%	YES	YES	YES	YES	NA	NA	NA	http://github.com/rodriguez-fraticelli/Tcf15_HSCs
Eyler_2020_GenomeBiology	UMI counts ≥ 2500	YES	NA	YES	YES	YES	NA	NA	not provided
Oren_2021_Nature	1000 < detected gene number < 4200, mitochondrial content < 10%	NA	NA	NA	NA	NA	NA	NA	https://github.com/yaaraore/watermelon
Fennell_2021_Nature	detected gene number > 500, UMI counts > 1000, mitochondrial content < 15%	YES	NA	NA	NA	NA	NA	YES	https://atlassian.petermac.org.au/bitbucket/scm/daw
Bandler_2022_Nature	details not mentioned in the manuscript	NA	NA	YES	YES	NA	NA	YES	https://github.com/mayer-lab/Bandler-et-al_lineage
Marsolier_2022_NatureGenetics	mitochondrial content < 15%	NA	NA	NA	NA	NA	NA	NA	https://github.com/TeamPerie/lentiviral_barcode_detection_in10X_data
Ratz_2022_NatureNeuroscience	500 < detected gene number < 10000	NA	YES	YES	YES	YES	NA	NA	https://github.com/frisen-lab/TREX
Cheng_2023_Biorxiv	average number of molecules per gene is greater than 2.5 standard deviations above the mean, mitochondrial content < 10%	NA	NA	NA	YES	NA	NA	NA	https://github.com/morris-lab/CellTagWorkflow
Jindal_2023_NatureBiotechnology	details not mentioned in the manuscript	NA	NA	YES	YES	YES	NA	NA	https://github.com/morris-lab/newCloneCalling
Shlyakhtina_2023_NatureCommunications	details not mentioned in the manuscript	NA	NA	NA	NA	NA	NA	NA	https://static-content.springer.com/esm/art%3A10.1038%2Fs41467-023-36744-1/MediaObjects/41467_2023_36744_MOESM4_ESM.txt
Wojtowicz_2023_GenomeBiology	UMI counts < 50000, mitochondrial content < 10%	NA	YES	YES	YES	NA	NA	NA	not provided
You_2023_CellStemCell	detected gene number > 1000, UMI counts < 30000, mitochondrial content < 15%	NA	YES	YES	YES	NA	YES	NA	https://doi.org/10.5281/zenodo.7642776
Pellecchia_2024_GenomeMedicine	UMI counts > 5000, remove cell with outlier UMI counts	NA	NA	NA	NA	NA	NA	NA	https://github.com/gambalab/scASTRAL
Integration + Recombination based lineage tracing studies
Kim_2020_CellReports	2000 < detected gene number < 10000, mitochondrial content < 10%	YES	NA	YES	YES	YES	NA	NA	not provided
Recombination based lineage tracing studies
Pei_2020_CellStemCell	1800 < detected gene number < 8000, UMI counts < 80000, mitochondrial content < 8%	YES	NA	NA	YES	YES	NA	YES	https://github.com/hoefer-lab/polylox
Weber_2023_Biorxiv	details not mentioned in the manuscript	NA	NA	NA	NA	NA	NA	NA	not provided

## Sheet: retrospective lineage tracing
Data processing for retrospective lineage tracing studies
Study	Mutations (barcodes) identification criteria	single cell quality control	Code availability
Wei_2020_GenomeResearch	(1) use HipSTR to calculate single-cell microsatellite allelotypes to adjust in vitro slippage error; (2) calculate a pseudobulk from all single cells for each target microsatellite, removing allele calls that were more than one subunit distance from any other single cell within the sample.	microsatellites ≥ 200, unique CpG sites≥ 30,000	not provided
Velten_2021_NatureCommunications	(1) coordinates in the mitochondrial genome were selected if they contained a minimum of five reads each from at least 20 cells; (2) true mitochondrial mutations were discerned from RNA editing events by identifying variants that appeared across multiple individuals; (3) only cells that had at least 10% of reads from a minor allele at a given mitochondrial genome site were labeled as “mutant”; (4…	detected gene number > 500	https://github.com/veltenlab/mitoClone
Miller_2022_NatureBiotechnology	(1) the clonal relationships between cells were established by first selecting informative variants and cells positive for these variants, defined as having a Variant Allele Frequency (VAF) >1%; (2) the selection process involved creating an allele frequency matrix from all possible variants; (3) each variant was then characterized by its mean allele frequency, coverage, quality score, and VAF in…	detected gene number ≥ 1000, UMI counts ≥ 2000, mitochondrial content < 20%	https://github.com/EDePasquale/Mitochondrial_variants
Weng_2024_Nature	(1) an optimized protocol for maximization of mtDNA yield; (2) specific enrichment of the mtDNA library that can be subject to very high sequencing coverage; (3) unique molecular identifiers that label individual mtDNA molecules, allowing for the use of error correction to enable high-precision calling of mtDNA mutations; (4) a robust inference algorithm that uses deeper and improved mtDNA mutati…	details not mentioned in the manuscript	https://github.com/sankaranlab/redeemV
